# Supplementary material for: Description of Baseline Nutrition and Physical Activity Knowledge and Behavior in Acute Stroke/TIA Patients Enrolled in the Health Education on Information Retention and Behavior Change in Stroke (HERBS) Pilot Trial
Source: Nutrients. 2023 Aug 28;15(17):3761. doi: 10.3390/nu15173761 (PMC10490333; doi:10.3390/nu15173761)
Supplement: Supplementary file 1 [file nutrients-15-03761-s001.zip]

Archive with 1 entries (1 files):
- nutrients-2541457-supplementary.pdf
